# Supplementary material for: On the duality between interaction responses and mutual positions in flocking and schooling
Source: Mov Ecol. 2014 Oct 25;2:22. doi: 10.1186/s40462-014-0022-5 (PMC4337765; doi:10.1186/s40462-014-0022-5)
Supplement: Additional file 1 — Compressed folder containing all the Matlab®; script files required to repeat the analyses reported in this paper. [file 40462_2014_22_MOESM1_ESM.zip]

Archive with 20 entries (19 files):
- apparent_rules_of_a_particle_at_r_theta_from_neighbour.m
- __MACOSX/
- __MACOSX/._apparent_rules_of_a_particle_at_r_theta_from_neighbour.m
- extrema.m
- __MACOSX/._extrema.m
- generate_trajectories.m
- __MACOSX/._generate_trajectories.m
- main.m
- __MACOSX/._main.m
- make_colourful_plots.m
- __MACOSX/._make_colourful_plots.m
- matlab_visualization.fig
- matlab_visualization.m
- __MACOSX/._matlab_visualization.m
- plot_ranks_vs_classes.m
- __MACOSX/._plot_ranks_vs_classes.m
- plot_turning_acceleration.m
- __MACOSX/._plot_turning_acceleration.m
- speed_and_directional_correlation.m
- __MACOSX/._speed_and_directional_correlation.m
